# Supplementary material for: Thermo-Mechanical Performance of Epoxy Hybrid System Based on Carbon Nanotubes and Graphene Nanoparticles
Source: Nanomaterials (Basel). 2023 Aug 26;13(17):2427. doi: 10.3390/nano13172427 (PMC10489851; doi:10.3390/nano13172427)
Supplement: Supplementary file 1 [file nanomaterials-13-02427-s001.zip]

Archive with 1 entries (1 files):
- nanomaterials-2558823-supplementary.pdf
